# Supplementary material for: Mycobacteriophage Lysis Enzymes: Targeting the Mycobacterial Cell Envelope
Source: Viruses. 2018 Aug 14;10(8):428. doi: 10.3390/v10080428 (PMC6116114; doi:10.3390/v10080428)
Supplement: Supplementary file 1 [file viruses-10-00428-s001.zip]

Archive with 4 entries (3 files):
- viruses-331689-supplementary-final check/
- viruses-331689-supplementary-final check/Figure S1.pdf
- viruses-331689-supplementary-final check/Figure S2.pdf
- viruses-331689-supplementary-final check/Table S1.pdf
